# Supplementary material for: Factors Contributing to Chronic Kidney Disease following COVID-19 Diagnosis in Pre-Vaccinated Hospitalized Patients
Source: Vaccines (Basel). 2023 Feb 13;11(2):433. doi: 10.3390/vaccines11020433 (PMC9966430; doi:10.3390/vaccines11020433)
Supplement: Supplementary file 1 [file vaccines-11-00433-s001.zip]

Archive with 1 entries (1 files):
- vaccines-2142901-supplementary.pdf
